# Supplementary material for: Systematic optimization of prime editing for enhanced efficiency and versatility in genome engineering across diverse cell types
Source: Front Cell Dev Biol. 2025 Apr 29;13:1589034. doi: 10.3389/fcell.2025.1589034 (PMC12069386; doi:10.3389/fcell.2025.1589034)
Supplement: Supplementary file 2 [file Table1.xlsx]

## Sheet: Sheet1
			Supplementary Table 3: Sequences of RT-qPCR primers, amplicons
Primers	Sequence (5’-3’)
GAPDH-RT-R	GTCTTACTCCTTGGAGGCCATGTGGG
Scaffold-R	CGACTCGGTGCCACTTTTTC
GAPDH-qPCR-F	GTCTCCTCTGACTTCAACAGCG
GAPDH-qPCR-R	ACCACCCTGTTGCTGTAGCCAA
HEK3-qPCR-F	CCAGACTGAGCACGTGAGTTT
RNF2-qPCR-F	GTCATCTTAGTCATTACCTGGTTT
Scaffold-R	CGACTCGGTGCCACTTTTTC
HEK3 qPCR amplicon(pegRNA)	CCAGACTGAGCACGTGAGTTTTAGAGCTAGAAATAGCAAGTTAAAATAAGGCTAGTCCGTTATCAACTTGAAAAAGTGGCACCGAGTCG
HEK4 qPCR amplicon(epegRNA)	CCAGACTGAGCACGTGAGTTTAAGAGCTAAGCTGGAAACAGCATAGCAAGTTTAAATAAGGCTAGTCCGTTATCAACTTGAAAAAGTGGCACCGAGTCG
RNF2 qPCR amplicon(pegRNA)	GTCATCTTAGTCATTACCTGGTTTTAGAGCTAGAAATAGCAAGTTAAAATAAGGCTAGTCCGTTATCAACTTGAAAAAGTGGCACCGAGTCG
RNF3 qPCR amplicon(epegRNA)	GTCATCTTAGTCATTACCTGGTTTAAGAGCTAAGCTGGAAACAGCATAGCAAGTTTAAATAAGGCTAGTCCGTTATCAACTTGAAAAAGTGGCACCGAGTCG
